# Supplementary material for: Quilt technique after mastectomy: stepped-wedge randomized cluster trial showing superior textbook outcome and reduced healthcare utilization
Source: Br J Surg. 2025 Sep 30;112(9):znaf175. doi: 10.1093/bjs/znaf175 (PMC12483138; doi:10.1093/bjs/znaf175)
Supplement: znaf175_Supplementary_Data [file znaf175_supplementary_data.zip]

Archive with 3 entries (3 files):
- CONSORT-2010-Flow-Diagram.doc
- CONSORT_Checklist.doc
- Supplementary_Material.docx
